# Supplementary material for: Assembly and phosphoregulatory mechanisms of the budding yeast outer kinetochore KMN complex
Source: J Cell Biol. 2026 Apr 9;225(5):e202506015. doi: 10.1083/jcb.202506015 (PMC13065467; doi:10.1083/jcb.202506015)
Supplement: Table S3 — shows details of DNA oligonucleotide primers used in this study. [file jcb_202506015_tables3.xlsx]

## Sheet: Sheet1
Primer name	Sequence
Spc105_F	TACATTTTATTTACAATCATG TCTGGTATAGCCCTGCC
Spc105_R	TGACTGGAAGTACAGGTTTTC CGTAAACTCTAAATGTATTCTACTTTTCG
Kre28_F	ATGGATACAGGGAGTGC
Kre28_R	TAGTACTTCTCGACAAGC TTATTCGTTTGTTAGCTCGC
Dsn1_F_FL	TACATTTTATTTACAATCATG AGTCTGGAACCCAC
Dsn1_F_FL_Nter_TwinStrep	CCACAATTCGAGAAATCTGCT GAAAACCTGTACTTCCAGTCA ATGAGTCTGGAACCCACAC
TwinStrep_insert_coding_strand	TCTGCTTGGTCACACCCTCAGTTCGAAAAAGGCGGAGGATCTGGCGGAGGAAGCGGAGGTTCAGCTTGGAGTCACCCACAATTCGAGAAATCTGCT
TwinStrep_insert_non-coding_strand	AGCAGATTTCTCGAATTGTGGGTGACTCCAAGCTGAACCTCCGCTTCCTCCGCCAGATCCTCCGCCTTTTTCGAACTGAGGGTGTGACCAAGCAGA
Dsn1_F_227	CAACCACACTACATTCAAC
Dsn1_F_258	TACATTTTATTTACAATCATG GGGGGAAGCACTATTATATC
Dsn1_227-256_S240E_S250E_insert_coding_strand	CAACCACACTACATTCAACGAACAAGGGAAAGGAAAAAAGAAATCGGAAGTCAGAGAGGTAGAAGATTGGAAATGTTAGCATCTCAAGCT
Dsn1_227-256_2E_insert_non-coding_strand	AGCTTGAGATGCTAACATTTCCAATCTTCTACCTCTCTGACTTCCGATTTCTTTTTTCCTTTCCCTTGTTCGTTGAATGTAGTGTGGTTG
Dsn1_F_insert_assembly	GGAAATGTTAGCATCTCAAGC
Dsn1_R_insert_assembly	TCGTTGAATGTAGTGTGG
Dsn1_R	TACCGCATGCTATGCATCAGC TCATAAATCCAGTTTTTTACTGAAAG
Vector_R_for_Dsn1_Nter_TwinStrep	CTGAGGGTGTGACCAAGCAGA CATGATTGTAAATAAAATGTAATTTACAG
Mtw1_F	ATAAAAAAACCTATAAAT ATGTCTGCTCCCAC
Mtw1_R	TAGTACTTCTCGACAAGC TTATAACACATCATCAAGTAAATCC
Mtw1_R_del272-289	ATCCCCTGCTTGCG
Mtw1_F_vector-annealing_del272-289	TAAGCTTGTCGAGAAGTACTAGAG
Mtw1_63-91_insert_E69A_E73A_E77A_coding_strand	AAAAGTGGAGTTGCTAAGTTGGCTTCACTTTTGGCTAACTCCGTGGCTAAGAATTTTGACAAACTAGAACTATATGTTTTGAGGAACGTC
Mtw1_63-91_insert_E69A_E73A_E77A_F_non_coding_strand	GACGTTCCTCAAAACATATAGTTCTAGTTTGTCAAAATTCTTAGCCACGGAGTTAGCCAAAAGTGAAGCCAACTTAGCAACTCCACTTTT
Mtw1_F_insert_assembly	CTATATGTTTTGAGGAACGTC
Mtw1_R_insert_assembly	CAACTTAGCAACTCCAC
Mtw1_F_del1-106	GAGAACCAAAAGGATCTGGTC
Nsl1_F	ATAAAAAAACCTATAAAT ATGTCACAAGGTCAGTCC
Nsl1_R	TAGTACTTCTCGACAAGCTTA TCAATCCTCCTCCAGG
Nnf1_F	TACATTTTATTTACAATC ATGGTTAACTCACATGG
Nnf1_R	TACCGCATGCTATGCATCAGC TCAATAGTTTTCCTTCAATTCC
Nnf1_R_del_181-201	GTCCGTGTGGGAG
Nnf1_F_vector-annealing_del_181-201	TGAGCTGATGCATAGC
Nnf1_F_del_1-104	AACAAAGGGCCCGC
Mif2_F_1-63	CACAGAGAACAGATTGGTGGA ATGGATTATATGAAATTGGGGC
Mif2_R_1-63	CTCGAGTGCGGCCGCTTATTA GCCATTTAACGTTGATGG
pET-SUMO_F_for_Mif2_assembly	TAATAAGCGGCCGC
pET-SUMO_R_for_Mif2_assembly	TCCACCAATCTGTTCTCTG
pF1_vector_F_linearisation	GAAAACCTGTACTTCCAGTCATGG
pF1_vector_R_linearisation	TAAGCTTGTCGAGAAGTACTAGAGG
p10_polyhedrin_bidirectional_promoter_F	CATGATTGTAAATAAAATGTAATTTACAG
p10_polyhedrin_bidirectional_promoter_R	CATATTTATAGGTTTTTTTATTACAAAACTG
pF_4-gene-cassette_F_casette-1	GGTGCGGTTAGAAGGTCGAAG GAACAAACGACCCAACACC
pF_4-gene-cassette_R_casette-1	GGACATGCGATCCCGCTGCCA GATCCAGACATGATAAGATACATTGATG
pF_4-gene-cassette_F_casette-2	TGGCAGCGGGATCGCATGTCC GAACAAACGACCCAACACC
pF_4-gene-cassette_R_casette-2	GATATTACAGGACGGTCTGAA GATCCAGACATGATAAGATACATTGATG
pF_4-gene-cassette_F_vector_linearisation	TTCAGACCGTCCTGTAATATC CACTGCTTGAGCCTAGGAG
pF_4-gene-cassette_R_vector_linearisation	CTTCGACCTTCTAACCGCACC GTTTAAACAAAGCTGTAGCCAACC
mAID-FLAG-G418_cassette_F_for_Mtw1-tagging	GGGGATATAGTTAGTATAGATATTGAAGAGCCTCAATTGGATTTACTTGATGATGTGTTA GGTGGTTCTGGTGGTTCT CGGATCCCCGGGTTAATTAA
mAID-FLAG-G418_cassette_R_for_Mtw1-tagging	TAATACATTCGTGAATACATACATCATATCATAGCACATACTTTTTCCCACTTTATATTA GAATTCGAGCTCGTTTAAAC
mAID-FLAG-G418_cassette_F_for_Nnf1-tagging	GCCAACGTGCTGCTGGTACAGAGCCTCAATGATATGGTCTTGGAATTGAAGGAAAACTAT GGTGGTTCTGGTGGTTCT CGGATCCCCGGGTTAATTAA
mAID-FLAG-G418_cassette_F_for_Nnf1-tagging	TTAATGAATACATAAAACAGGTTCCTTATACGTCACTTATGAAATTTATACAACTAATCA GAATTCGAGCTCGTTTAAAC
Mtw1_F_885nt-5'-of-CDS_in_gDNA	AACGCTCTATGGTCTAAAG CCAGAGTATGCCGTGATGTTATG
Mtw1_R_5'-of-CDS_in_gDNA	GTCTGGAACGTCATATGGGTA CATGGTTGTTTTGATCGTCTTAACC
Mtw1_F_CDS	CAGGGAGCTGGATCCGCGTCT ATGTCTGCTCCCACTATGAG
Mtw1_R_352nt-3'-of-CDS_gDNA	AAACATCAGGCATCATTAGGTTT CTGCTGAACTAGTTCTCGC
Mtw1_R_CDS-from-aa271	ACTTTTTCCCACTTTATATTA ATCCCCTGCTTGCG
Mtw1_F_3'-of-CDS-gDNA	TGATTAGTTGTATAAATTTCATAAGTGACG
Nnf1_F_636nt-5'-of-CDS_in_gDNA	AACGCTCTATGGTCTAAAG GAATAACTTCTCTAAATTTTGCTGTC
Nnf1_R_5'-of-CDS_in_gDNA	GGGGTTCGGTATAGGTTTTCC CATTCTCGGTTCTTTCTACTC
Nnf1_F_CDS	TACTTTCAGGGAGCTGGATCC ATGGTTAACTCACATGGAATACG
Nnf1_R_163nt-3'-of-CDS_gDNA	AAACATCAGGCATCATTAGGTTT CTGTACCATTGTTTGCTCTTG
Nnf1_R_CDS-from-aa179	TGAAATTTATACAACTAATCA GTCCGTGTGGGAG
Nnf1_F_3'-of-CDS-gDNA	TGATTAGTTGTATAAATTTCATAAGTGACG
pRS_linearise_F_for_Mtw1_Nnf1_cassettes	CTTTAGACCATAGAGCGTT CCTTTAGTGAGGGTTAATTCCGAGCT
pRS_linearise_R_for_Mtw1_Nnf1_cassettes	AAACCTAATGATGCCTGATGTTT CCTATAGTGAGTCGTATTACAATTCACTGGC
3xHA-TEV_insert_coding_strand	TACCCATATGACGTTCCAGACTACGCGTATCCGTACGACGTTCCGGATTACGCTTACCCTTACGACGTACCTGACTACGCTGGATCCGAGAACCTGTACTTTCAGGGAGCTGGATCCGCGTCT
3xHA-TEV_insert_non-coding_strand	AGACGCGGATCCAGCTCCCTGAAAGTACAGGTTCTCGGATCCAGCGTAGTCAGGTACGTCGTAAGGGTAAGCGTAATCCGGAACGTCGTACGGATACGCGTAGTCTGGAACGTCATATGGGTA
3xPK-TEV_insert_coding_strand	GGAAAACCTATACCGAACCCCCTCCTTGGACTTGATAGTACTCAGCAGCAGGGTAAGCCCATTCCAAACCCACTTCTCGGTCTGGATAGCACACAGCAACAAGGTAAGCCTATCCCTAACCCTCTGTTGGGCCTGGACTCCACGGGATCCGAGAACCTGTACTTTCAGGGAGCTGGATCC
3xPK-TEV_insert_non-coding_strand	GGATCCAGCTCCCTGAAAGTACAGGTTCTCGGATCCCGTGGAGTCCAGGCCCAACAGAGGGTTAGGGATAGGCTTACCTTGTTGCTGTGTGCTATCCAGACCGAGAAGTGGGTTTGGAATGGGCTTACCCTGCTGCTGAGTACTATCAAGTCCAAGGAGGGGGTTCGGTATAGGTTTTCC
